# Supplementary material for: Landscape of Epidermal Growth Factor Receptor Heterodimers in Brain Metastases
Source: Cancers (Basel). 2022 Jan 21;14(3):533. doi: 10.3390/cancers14030533 (PMC8833370; doi:10.3390/cancers14030533)
Supplement: Supplementary file 1 [file cancers-14-00533-s001.zip]

Archive with 1 entries (1 files):
- cancers-1549716-supplementary.pdf
